# Supplementary material for: Antimicrobial Functionalized Mesoporous Silica FDU-12 Loaded with Bacitracin
Source: Molecules. 2026 Jan 19;31(2):340. doi: 10.3390/molecules31020340 (PMC12844483; doi:10.3390/molecules31020340)
Supplement: Supplementary file 1 [file molecules-31-00340-s001.zip]

Archive with 1 entries (1 files):
- molecules-4028201-supplementary update.pdf
